# Supplementary material for: Urine-Based Biomarkers in the Diagnosis of Upper Tract Urothelial Carcinoma: A Systematic Review and Meta-Analysis
Source: J Clin Med. 2026 Feb 19;15(4):1612. doi: 10.3390/jcm15041612 (PMC12941476; doi:10.3390/jcm15041612)
Supplement: Supplementary file 1 [file jcm-15-01612-s001.zip]

Archive with 1 entries (1 files):
- jcm-4099614-supplementary.pdf
